# Supplementary material for: Hesperidin Improves Memory Function by Enhancing Neurogenesis in a Mouse Model of Alzheimer’s Disease
Source: Nutrients. 2022 Jul 29;14(15):3125. doi: 10.3390/nu14153125 (PMC9370591; doi:10.3390/nu14153125)
Supplement: Supplementary file 1 [file nutrients-14-03125-s001.zip]

Archive with 1 entries (1 files):
- nutrients-1827872-supplementary.pdf
